# Supplementary material for: Microplastics induce transcriptional changes, immune response and behavioral alterations in adult zebrafish
Source: Sci Rep. 2019 Oct 31;9:15775. doi: 10.1038/s41598-019-52292-5 (PMC6823372; doi:10.1038/s41598-019-52292-5)
Supplement: Supplementary file 2 — Supplementary information Table S10 [file 41598_2019_52292_MOESM2_ESM.xlsx]

## Sheet: Genes list
Table S10. List of the DEGs across all conditions. CNTR (Control), H-MPs (1000 µg/L), L-MPs (100) µg/L
Genes differentially expressed between H-MPs and CNTR
Gene symbol	Ensemble gene ID	base Mean	log2 Fold Change	lfc SE	stat	pvalue	padj
adam8a	ENSDARG00000001452	315.271	-1.57146	0.385321	-4.07831	4.53641e-05	0.0081211
cabp5a	ENSDARG00000002576	71.1442	-6.61658	1.19885	-5.51912	3.40693e-08	2.84625e-05
gls2b	ENSDARG00000002917	103.202	-2.8755	0.735339	-3.91045	9.21261e-05	0.0138142
cd276	ENSDARG00000003061	149.24	-1.71216	0.341368	-5.01559	5.2871e-07	0.000257658
rabac1	ENSDARG00000004171	581.235	-1.73851	0.38844	-4.47562	7.61881e-06	0.0022655
elovl6	ENSDARG00000004402	53.5965	-2.72659	0.403396	-6.7591	1.38854e-11	3.04506e-08
maats1	ENSDARG00000006292	29.8412	-4.02457	0.794892	-5.06304	4.12616e-07	0.00021291
copz2	ENSDARG00000006786	67.342	-1.57927	0.423962	-3.72503	0.000195291	0.0236289
creld1b	ENSDARG00000006990	31.3289	-2.18122	0.571636	-3.81575	0.000135768	0.019209
acat2	ENSDARG00000007127	1905.73	-1.90219	0.501481	-3.79315	0.00014875	0.0199404
fabp7a	ENSDARG00000007697	168.789	-2.58683	0.598854	-4.31963	1.56292e-05	0.00370539
ctsla	ENSDARG00000007836	4716.74	-2.10721	0.598792	-3.51909	0.000433025	0.0417417
mmp14b	ENSDARG00000008388	170.756	-1.14395	0.305526	-3.74419	0.000180974	0.0228418
cd74a	ENSDARG00000009087	43787.7	1.49086	0.262347	5.68277	1.32529e-08	1.16255e-05
cwc15	ENSDARG00000010752	172.873	-1.74218	0.495533	-3.51576	0.00043849	0.0418091
tmem206	ENSDARG00000012271	188.077	-0.980698	0.278147	-3.52583	0.000422164	0.0411469
dnase1	ENSDARG00000012539	2082.19	2.02099	0.569225	3.55042	0.000384613	0.0389496
amy2a	ENSDARG00000013856	155132	2.06393	0.574641	3.59169	0.000328535	0.0352841
slc16a9a	ENSDARG00000013926	63.3507	-2.0056	0.526565	-3.80883	0.000139627	0.019597
anxa13	ENSDARG00000013976	724.836	-1.03741	0.273354	-3.79513	0.000147564	0.0199404
fth1a	ENSDARG00000015551	48067.8	-1.59364	0.277278	-5.74744	9.06024e-09	8.83072e-06
tcirg1a	ENSDARG00000016835	99.0158	1.39789	0.321139	4.35292	1.34335e-05	0.00335057
bcar3	ENSDARG00000016981	870.321	-3.90711	0.832826	-4.69139	2.71356e-06	0.00103866
zgc:123068	ENSDARG00000017489	365.908	-3.5247	0.872877	-4.03803	5.39022e-05	0.00909289
rdh12	ENSDARG00000018069	717.593	-1.87265	0.422332	-4.43408	9.24672e-06	0.00257499
sptlc2a	ENSDARG00000018976	203.324	-1.82664	0.415144	-4.40002	1.08243e-05	0.0028773
mid1ip1b	ENSDARG00000019302	921.823	-1.74705	0.479449	-3.64387	0.000268572	0.029863
idi1	ENSDARG00000019976	1831.82	-1.02771	0.289013	-3.55595	0.000376622	0.0388674
acoxl	ENSDARG00000020149	256.709	-1.65287	0.238377	-6.93386	4.09511e-12	1.02635e-08
rhoca	ENSDARG00000021309	1668.13	-1.38543	0.385843	-3.59067	0.000329833	0.0352841
chrnb2l	ENSDARG00000021392	28.1059	2.74354	0.752993	3.64351	0.000268944	0.029863
pvalb4	ENSDARG00000024433	35.2287	-7.85952	1.36256	-5.76819	8.01256e-09	8.26896e-06
fstl3	ENSDARG00000025670	78.1974	-1.32768	0.310899	-4.27045	1.95077e-05	0.00438774
dbi	ENSDARG00000026369	13401.4	-0.79441	0.223747	-3.55049	0.000384512	0.0389496
anxa1a	ENSDARG00000026726	1728.78	-0.949468	0.25827	-3.67627	0.000236673	0.027498
tp53inp1	ENSDARG00000028017	802.493	-2.18722	0.629939	-3.47212	0.000516365	0.0465473
serpine2	ENSDARG00000029353	881.274	-1.98918	0.396097	-5.02194	5.11512e-07	0.000256399
mllt1b	ENSDARG00000031709	503.411	-1.73477	0.499576	-3.47249	0.000515655	0.0465473
tmem63a	ENSDARG00000031956	566.568	-2.18883	0.554682	-3.9461	7.94344e-05	0.0124428
ppp2r1bb	ENSDARG00000032430	1359.63	-0.872976	0.251538	-3.47055	0.000519398	0.0465473
ltb4r	ENSDARG00000032631	228.672	-1.07495	0.293115	-3.66732	0.00024511	0.0281059
gyg2	ENSDARG00000033380	55.1974	-2.66246	0.7133	-3.73259	0.000189522	0.0233267
tpma	ENSDARG00000033683	26.4392	-4.7839	0.756009	-6.32784	2.48616e-10	3.35516e-07
bag2	ENSDARG00000035005	366.432	-2.18844	0.619985	-3.52983	0.000415829	0.0407559
fgf13a	ENSDARG00000035056	55.2286	-1.8431	0.516145	-3.57088	0.000355779	0.0371535
myhc4	ENSDARG00000035438	58.3094	-7.24144	0.900291	-8.04345	8.73446e-16	7.66187e-12
ccl19a.2	ENSDARG00000035632	659.048	2.86517	0.737135	3.88691	0.00010153	0.0150953
si:dkey-267n13.1	ENSDARG00000035665	87.3754	-1.95565	0.499802	-3.91284	9.12166e-05	0.0137957
pvalb1	ENSDARG00000037789	29.9918	-5.71472	0.970402	-5.88903	3.88474e-09	4.54359e-06
psmb7	ENSDARG00000037962	415.759	-1.58661	0.436914	-3.6314	0.000281884	0.0309086
MFAP4_(1_of_many)	ENSDARG00000038683	38.1916	-3.86762	0.846528	-4.56881	4.90511e-06	0.00156464
dnai1.2	ENSDARG00000038788	86.8118	-2.11764	0.564738	-3.74977	0.000176995	0.0225014
zgc:113142	ENSDARG00000038969	98.8582	-3.70259	0.748994	-4.94342	7.67657e-07	0.000358283
ccdc172	ENSDARG00000039937	60.1826	-4.68511	1.23351	-3.79819	0.000145754	0.0199404
epb41l4a	ENSDARG00000040087	134.225	-2.00552	0.572847	-3.50097	0.000463574	0.0432603
atp1a1a.5	ENSDARG00000040252	41.1684	3.73987	0.993283	3.76516	0.000166444	0.0216304
ephx2	ENSDARG00000040255	2347.61	-0.927797	0.23252	-3.99019	6.60211e-05	0.0105298
apoeb	ENSDARG00000040295	13956.1	-1.5957	0.337827	-4.72342	2.31906e-06	0.000968705
noxo1a	ENSDARG00000041294	1982.35	-5.74194	0.861208	-6.66731	2.6053e-11	4.57074e-08
drc1	ENSDARG00000042182	97.5083	-2.78816	0.675461	-4.12779	3.66271e-05	0.00690953
batf3	ENSDARG00000042577	99.2602	-2.15971	0.466683	-4.6278	3.69574e-06	0.00129676
cyp51	ENSDARG00000042641	4383.8	-1.22113	0.22942	-5.32267	1.02254e-07	6.64421e-05
slc16a4	ENSDARG00000042807	65.1015	-3.46868	0.830929	-4.17446	2.98693e-05	0.00582253
vmo1a	ENSDARG00000043002	155.977	3.01113	0.657915	4.57678	4.72198e-06	0.00153412
ucp2	ENSDARG00000043154	1480.67	-1.18326	0.291975	-4.0526	5.06515e-05	0.00871205
ms4a17a.9	ENSDARG00000043802	27.1138	-4.1659	1.0948	-3.80516	0.00014171	0.0197314
acss1	ENSDARG00000044142	1307.75	-2.56259	0.671236	-3.81772	0.000134691	0.019209
ccr7	ENSDARG00000044561	161.051	1.19929	0.34676	3.45855	0.000543088	0.0478791
ch25h	ENSDARG00000045190	80.0753	-4.58102	0.834877	-5.48706	4.08688e-08	3.2591e-05
si:dkey-14d8.6	ENSDARG00000045835	25359.8	2.27948	0.543003	4.19791	2.69385e-05	0.00543228
zgc:152945	ENSDARG00000051912	28916.6	-4.33161	0.815557	-5.31123	1.08889e-07	6.82269e-05
zmp:0000000634	ENSDARG00000052288	54.4292	-3.3481	0.962685	-3.47788	0.000505404	0.0461813
tlr5b	ENSDARG00000052322	572.319	-2.53653	0.601513	-4.21692	2.47658e-05	0.00514169
chp1	ENSDARG00000052859	825.376	-1.56043	0.442941	-3.52289	0.000426864	0.0413752
lpcat2	ENSDARG00000053010	222.282	-2.46743	0.563179	-4.38125	1.17999e-05	0.00300024
timmdc1	ENSDARG00000053466	674.699	-1.81694	0.496016	-3.66307	0.000249209	0.0283904
si:ch211-284o19.8	ENSDARG00000053836	134.021	-3.81675	0.988861	-3.85974	0.000113506	0.0164575
homeza	ENSDARG00000054304	63.2819	-2.97634	0.65674	-4.532	5.84289e-06	0.00183049
oxct1b	ENSDARG00000054319	3625.44	-1.89729	0.514102	-3.69049	0.00022382	0.0263536
hsd17b14	ENSDARG00000054842	696.224	-2.93845	0.626447	-4.69065	2.72334e-06	0.00103866
CU657980.1	ENSDARG00000054846	147.855	-1.73376	0.490603	-3.53394	0.000409417	0.0403528
msmo1	ENSDARG00000055876	574.973	-2.88074	0.430109	-6.69769	2.11734e-11	4.1274e-08
pikfyve	ENSDARG00000056112	1006.65	-0.908988	0.228308	-3.98141	6.85086e-05	0.0108281
si:ch73-86n18.1	ENSDARG00000056379	258.984	-3.30757	0.767914	-4.30721	1.65324e-05	0.00381636
slc39a8	ENSDARG00000056757	363.189	-1.91174	0.48586	-3.93476	8.32799e-05	0.0128626
lygl1	ENSDARG00000056874	5251.39	-3.13229	0.714788	-4.38213	1.17525e-05	0.00300024
tnfaip2b	ENSDARG00000058160	935.32	-2.86064	0.676493	-4.22864	2.35112e-05	0.0050211
dennd2da	ENSDARG00000058666	1934.74	-1.2819	0.32722	-3.91756	8.94516e-05	0.0136464
cers2b	ENSDARG00000058992	508.168	-1.66492	0.446147	-3.73178	0.000190135	0.0233267
marco	ENSDARG00000059294	840.055	-1.54648	0.328149	-4.71276	2.44388e-06	0.000997104
gata2a	ENSDARG00000059327	217.165	-2.91095	0.813709	-3.57738	0.000347054	0.0365011
nr1d4b	ENSDARG00000059370	403.924	4.92794	1.40975	3.49563	0.00047295	0.0439018
slc29a4	ENSDARG00000059690	394.786	-3.2001	0.741732	-4.31436	1.60068e-05	0.0037443
ttll11	ENSDARG00000060374	36.4144	-2.9661	0.640289	-4.63244	3.61379e-06	0.00129388
si:dkey-44g23.5	ENSDARG00000061256	15.0345	6.27827	1.67886	3.73959	0.00018432	0.0229341
trpv4	ENSDARG00000061941	121.722	-2.50089	0.577073	-4.33375	1.46588e-05	0.00352294
lpar6a	ENSDARG00000062552	402.281	-2.08416	0.582592	-3.57739	0.000347048	0.0365011
oxnad1	ENSDARG00000062664	209.689	-1.42472	0.406221	-3.50725	0.000452772	0.0426606
plat	ENSDARG00000062707	109.278	-1.45617	0.41156	-3.53818	0.000402891	0.0401609
srebf2	ENSDARG00000063438	2547.39	-0.934059	0.227409	-4.1074	4.00143e-05	0.00746821
gltpd2	ENSDARG00000067889	18.3988	-7.76972	1.34576	-5.7735	7.76432e-09	8.26896e-06
crb3b	ENSDARG00000068182	309.921	-2.77568	0.577137	-4.80939	1.5139e-06	0.0006478
agpat4	ENSDARG00000069044	366.783	-1.43566	0.41454	-3.46327	0.000533659	0.0472854
alox5b.3	ENSDARG00000069966	76.671	-3.39409	0.862782	-3.93389	8.35806e-05	0.0128626
si:zfos-2070c2.1	ENSDARG00000070206	951.745	1.8048	0.373697	4.82959	1.36816e-06	0.000615463
cadpsb	ENSDARG00000070567	54.9919	-2.12987	0.585392	-3.63836	0.000274382	0.0302752
cxcr3.3	ENSDARG00000070669	166.658	-1.37561	0.383007	-3.59162	0.000328634	0.0352841
rln3a	ENSDARG00000070780	80.5171	-9.92833	2.15335	-4.61064	4.01438e-06	0.00138095
slc7a11	ENSDARG00000071384	76.0864	-2.67923	0.570436	-4.69681	2.64259e-06	0.00103866
glod5	ENSDARG00000071871	1023.52	-1.23532	0.292174	-4.22802	2.35761e-05	0.0050211
si:ch211-258f14.2	ENSDARG00000073963	14.7669	-4.04457	1.00476	-4.0254	5.68785e-05	0.00950358
junba	ENSDARG00000074378	943.411	-1.95681	0.561226	-3.48667	0.00048907	0.0451591
s1pr4	ENSDARG00000074851	70.5414	-2.55912	0.700187	-3.6549	0.00025728	0.0289342
psmb5	ENSDARG00000075445	93.033	-1.9916	0.49217	-4.04658	5.19711e-05	0.00885223
si:dkey-79f11.5	ENSDARG00000075791	127.359	2.86883	0.760671	3.77145	0.0001623	0.0212492
acap3a	ENSDARG00000075990	189.635	-3.28273	0.817643	-4.01487	5.94784e-05	0.00984424
trim2b	ENSDARG00000076174	190.296	-3.07009	0.706444	-4.34584	1.38745e-05	0.00338076
CABZ01080074.1	ENSDARG00000076371	52.6237	-4.361	0.615356	-7.08695	1.37096e-12	4.00867e-09
ddhd2	ENSDARG00000076765	506.675	-1.0829	0.302732	-3.57708	0.000347451	0.0365011
gpr84	ENSDARG00000077308	52.6895	-4.62851	1.26069	-3.67141	0.000241214	0.0278412
dhx32a	ENSDARG00000077461	33.2211	-3.52344	0.793679	-4.43937	9.02217e-06	0.00255298
cpo	ENSDARG00000077688	862.442	2.98979	0.720612	4.14895	3.33999e-05	0.00636921
si:ch73-343l4.8	ENSDARG00000077975	51.125	-4.46935	1.18802	-3.76201	0.000168551	0.0217431
si:dkey-175m17.7	ENSDARG00000078317	16.813	-4.54644	1.31578	-3.45532	0.000549649	0.0480321
zmp:0000000845	ENSDARG00000078349	497.235	1.4919	0.418426	3.56551	0.000363148	0.0376986
tns1a	ENSDARG00000078842	166.5	-2.79034	0.67254	-4.14896	3.33988e-05	0.00636921
adm2b	ENSDARG00000078875	34.4355	-6.46524	1.26232	-5.12174	3.02736e-07	0.000165975
slc22a31	ENSDARG00000078882	316.618	-2.71748	0.742457	-3.66012	0.000252094	0.0285338
abca1b	ENSDARG00000079009	984.975	-2.97678	0.647296	-4.59879	4.24951e-06	0.00143372
si:ch211-163m16.7	ENSDARG00000079185	1020.55	3.09909	0.573767	5.40131	6.61558e-08	5.00408e-05
tor3a	ENSDARG00000079308	554.73	-2.64903	0.761379	-3.47925	0.000502812	0.0461813
sqlea	ENSDARG00000079946	1356.13	-1.63809	0.33151	-4.9413	7.76034e-07	0.000358283
NC_002333.13	ENSDARG00000081938	216.659	1.25107	0.298874	4.18595	2.83975e-05	0.00566142
LECT2_(1_of_many)	ENSDARG00000086483	10160.4	4.73208	1.36963	3.455	0.000550299	0.0480321
si:ch73-106k19.5	ENSDARG00000087099	2004.76	2.18095	0.564113	3.86615	0.000110565	0.0163005
CABZ01045212.1	ENSDARG00000087525	89.2902	-2.10951	0.515465	-4.09245	4.26848e-05	0.00772023
atox1	ENSDARG00000087693	1122.46	-1.63402	0.361979	-4.51412	6.35788e-06	0.00195689
adgrf3a	ENSDARG00000087870	25.0215	3.5462	0.93274	3.80191	0.000143584	0.019835
si:ch73-173p19.1	ENSDARG00000089075	2552.44	-3.99967	0.50494	-7.92108	2.35449e-15	1.3769e-11
MFAP4_(1_of_many)	ENSDARG00000089667	104.516	-3.07348	0.817468	-3.75976	0.000170076	0.0217796
mfap4	ENSDARG00000090783	293.479	-2.02748	0.571238	-3.54927	0.000386299	0.0389496
CR559930.1	ENSDARG00000090916	354.743	-6.5492	1.71456	-3.81976	0.000133584	0.019209
si:ch211-15b10.6	ENSDARG00000091111	1561.34	-2.39651	0.538167	-4.45309	8.4643e-06	0.00244704
zgc:174259	ENSDARG00000091136	458.502	-4.1936	0.963853	-4.35087	1.35596e-05	0.00335057
slc6a19a.2	ENSDARG00000091560	2407.9	2.29748	0.616439	3.72703	0.000193752	0.0236054
si:ch211-117m20.5	ENSDARG00000091996	276.964	-2.25746	0.4922	-4.58647	4.50799e-06	0.00149223
si:dkey-229d2.7	ENSDARG00000092460	13.279	-4.41138	1.10309	-3.99912	6.35776e-05	0.0103278
si:ch1073-126c3.2	ENSDARG00000092858	12537.9	-3.40434	0.79382	-4.28855	1.79842e-05	0.0040976
CR855393.2	ENSDARG00000092908	1240.8	1.87858	0.357201	5.25916	1.44712e-07	8.75458e-05
cyt1	ENSDARG00000092947	33.441	-2.37665	0.579387	-4.102	4.0959e-05	0.00752554
chia.6	ENSDARG00000093193	4762.75	-2.53429	0.625055	-4.0545	5.02412e-05	0.00871205
ifitm1	ENSDARG00000093303	2807.04	-3.7598	0.697951	-5.38691	7.16802e-08	5.03023e-05
AL954145.1	ENSDARG00000094110	340.577	-2.1332	0.507037	-4.20719	2.58563e-05	0.00527468
wu:fc21g02	ENSDARG00000094133	281.246	1.45892	0.287519	5.07417	3.89187e-07	0.000206906
si:ch211-125e6.14	ENSDARG00000094183	9646.96	6.98146	1.64298	4.24927	2.14467e-05	0.00476279
si:ch211-187g4.1	ENSDARG00000094350	24.826	2.69956	0.66602	4.05327	5.05068e-05	0.00871205
si:ch1073-110a20.1	ENSDARG00000094408	757	-2.19095	0.519725	-4.2156	2.49113e-05	0.00514169
si:dkey-31f5.8	ENSDARG00000094428	35.5677	-1.6904	0.451737	-3.74199	0.000182567	0.0228783
krt96	ENSDARG00000095147	79.2909	6.18831	1.76112	3.51386	0.000441651	0.0418828
si:dkey-79f11.9	ENSDARG00000095309	110.693	3.16482	0.706212	4.4814	7.41538e-06	0.00224303
gstt2	ENSDARG00000095464	801.856	-1.42004	0.405019	-3.5061	0.000454716	0.0426606
si:ch211-234p6.9	ENSDARG00000095730	378.506	4.89798	0.658884	7.43376	1.05552e-13	3.7036e-10
afp4	ENSDARG00000095863	8394.91	-2.18487	0.54566	-4.00408	6.22594e-05	0.0102082
myha	ENSDARG00000095930	7.37314	-4.33223	1.2484	-3.47023	0.000520022	0.0465473
si:ch211-214j24.14	ENSDARG00000096037	594.116	-2.04615	0.581893	-3.51637	0.000437484	0.0418091
si:ch1073-110a20.3	ENSDARG00000096586	685.037	-3.25223	0.740142	-4.39406	1.11255e-05	0.00291322
si:ch211-286b4.4	ENSDARG00000096859	455.222	-5.58399	0.689807	-8.09501	5.72582e-16	7.66187e-12
si:ch211-207n23.2	ENSDARG00000097157	23.9362	-2.32995	0.484441	-4.80955	1.51269e-06	0.0006478
si:ch211-248a14.8	ENSDARG00000097693	1016.15	1.16321	0.291212	3.99438	6.48637e-05	0.0104401
BX510649.1	ENSDARG00000097932	144.87	-2.80745	0.810101	-3.46556	0.000529136	0.0471227
lrrc74b	ENSDARG00000098365	29.5577	3.0352	0.562576	5.39518	6.84553e-08	5.00408e-05
igfbp3	ENSDARG00000099144	1286.77	-2.58174	0.58548	-4.40962	1.03553e-05	0.00279498
CT030188.1	ENSDARG00000099385	222.134	-1.54145	0.399282	-3.86055	0.00011313	0.0164575
ly6m3	ENSDARG00000099416	197.267	3.47567	0.938713	3.70259	0.000213406	0.0254693
lcat	ENSDARG00000099424	804.882	-2.22837	0.589702	-3.7788	0.000157586	0.0207872
trim35-24	ENSDARG00000099684	69.859	5.37797	1.208	4.45198	8.5083e-06	0.00244704
BX548059.1	ENSDARG00000099698	72.4925	3.11244	0.75899	4.10076	4.11794e-05	0.00752554
cyb5b	ENSDARG00000099774	665.573	-1.50519	0.359877	-4.18253	2.88286e-05	0.0056828
CR382281.1	ENSDARG00000100098	21.4623	-3.47713	0.942733	-3.68835	0.000225709	0.0263989
sil1	ENSDARG00000100564	176.464	-1.84457	0.416765	-4.42592	9.60309e-06	0.00263245
trim35-25	ENSDARG00000101055	47.0382	8.86792	2.38381	3.72006	0.000199173	0.0239335
BX927317.2	ENSDARG00000101263	62.9817	2.89503	0.461613	6.27156	3.57459e-10	4.47947e-07
si:dkey-65b13.13	ENSDARG00000101924	48.8026	-2.38482	0.563516	-4.23204	2.31584e-05	0.0050211
ly6m6	ENSDARG00000102159	105.336	-2.97399	0.557285	-5.33656	9.47241e-08	6.39169e-05
trim35-23	ENSDARG00000102368	19.1806	7.57377	1.62179	4.67001	3.01181e-06	0.00110796
si:dkey-261o4.6	ENSDARG00000102927	91.2128	2.92057	0.807551	3.61658	0.000298523	0.0325297
hmgcs1	ENSDARG00000103025	5201.97	-1.65915	0.323471	-5.12921	2.90959e-07	0.000164664
slc30a10	ENSDARG00000103983	1244.82	1.55736	0.333575	4.66868	3.03136e-06	0.00110796
FP017217.1	ENSDARG00000104472	203.494	-1.72608	0.455081	-3.79291	0.000148894	0.0199404
CABZ01015475.1	ENSDARG00000104841	326.677	-1.25222	0.307821	-4.06802	4.74139e-05	0.00840231
slc27a1b	ENSDARG00000104949	3123.42	-2.87839	0.812831	-3.54119	0.000398322	0.0399324
si:ch211-113d11.8	ENSDARG00000105494	1711.34	-6.44548	0.855398	-7.53507	4.88064e-14	2.14065e-10
BX640462.2	ENSDARG00000106560	153.846	1.55479	0.298143	5.21491	1.83909e-07	0.00010755
FO905027.1	ENSDARG00000110619	1121.49	2.11842	0.596512	3.55134	0.000383277	0.0389496
cdaa	ENSDARG00000111188	248.955	-2.77333	0.48674	-5.69776	1.21394e-08	1.12092e-05
CABZ01112387.1	ENSDARG00000112168	106.791	1.99312	0.563799	3.53517	0.000407512	0.0403528
BX321875.3	ENSDARG00000112569	139.501	1.74832	0.413676	4.22632	2.37546e-05	0.0050211
BX276107.1	ENSDARG00000113137	45.944	-2.56956	0.679872	-3.77947	0.00015716	0.0207872
CR376848.1	ENSDARG00000115549	177.773	-2.23834	0.606147	-3.69273	0.000221861	0.0262995
BX908782.3	ENSDARG00000116628	13088.8	-4.15689	0.637159	-6.5241	6.84097e-11	1.00015e-07
CABZ01040055.1	ENSDARG00000116837	111.384	-5.92514	0.893291	-6.63293	3.29083e-11	5.24858e-08
Genes differentially expressed between L-MPs and CNTR
Gene symbol	Ensembl gene ID	base Mean	log2 Fold Change	lfc SE	stat	pvalue	padj
adam8a	ENSDARG00000001452	315.271	-1.84075	0.38739	-4.75166	2.01749e-06	0.00063813
hsd11b2	ENSDARG00000001975	5093.18	1.43662	0.322013	4.46137	8.1437e-06	0.00207533
mmp14a	ENSDARG00000002235	443.756	-1.63238	0.444351	-3.67363	0.000239124	0.0255099
tlcd1	ENSDARG00000002391	34.4264	-2.6455	0.62184	-4.25431	2.09695e-05	0.00424786
cabp5a	ENSDARG00000002576	71.1442	-5.33635	1.15316	-4.62759	3.69945e-06	0.00107576
gls2b	ENSDARG00000002917	103.202	-2.59119	0.736029	-3.5205	0.00043073	0.0378812
cd276	ENSDARG00000003061	149.24	-1.97043	0.346392	-5.68843	1.2821e-08	1.10072e-05
loxa	ENSDARG00000003259	14.5557	-2.48361	0.703548	-3.53012	0.000415373	0.0371612
hsp90b1	ENSDARG00000003570	2666.41	-1.38564	0.374133	-3.7036	0.000212562	0.0236928
cnpy1	ENSDARG00000003757	1249.91	-0.978058	0.262767	-3.72215	0.00019753	0.0224633
mvk	ENSDARG00000004130	105.143	-1.11949	0.316334	-3.53894	0.00040174	0.0362148
rabac1	ENSDARG00000004171	581.235	-1.60329	0.388847	-4.12321	3.73636e-05	0.00673628
tmed9	ENSDARG00000004261	2533.72	-0.767234	0.221633	-3.46173	0.000536721	0.0430878
elovl6	ENSDARG00000004402	53.5965	-1.3979	0.381647	-3.66279	0.00024948	0.0259079
ankrd10b	ENSDARG00000004771	753.657	0.957726	0.260055	3.68279	0.000230696	0.0249055
desmb	ENSDARG00000005221	701.287	1.61638	0.376559	4.2925	1.76674e-05	0.00361961
mapk12b	ENSDARG00000006409	63.227	-1.98342	0.558011	-3.55444	0.000378779	0.035201
acat2	ENSDARG00000007127	1905.73	-2.47965	0.501962	-4.93991	7.81602e-07	0.000280727
odc1	ENSDARG00000007377	967.028	-2.46924	0.436017	-5.66317	1.48605e-08	1.20936e-05
wwox	ENSDARG00000007614	163.813	-1.38393	0.3855	-3.58997	0.000330714	0.0319311
fabp7a	ENSDARG00000007697	168.789	-2.09842	0.598274	-3.50745	0.000452427	0.0394049
ctsla	ENSDARG00000007836	4716.74	-2.15364	0.598861	-3.59623	0.000322858	0.0314783
mmp14b	ENSDARG00000008388	170.756	-1.27326	0.308671	-4.12499	3.70749e-05	0.00673628
cd74a	ENSDARG00000009087	43787.7	1.80954	0.262348	6.89748	5.29345e-12	1.36336e-08
cldnb	ENSDARG00000009544	212.509	-3.61971	0.746238	-4.85061	1.2308e-06	0.000403455
chia.3	ENSDARG00000009612	150389	1.39912	0.375852	3.72252	0.000197243	0.0224633
slc38a5a	ENSDARG00000009901	172.056	-1.5963	0.328024	-4.86642	1.1364e-06	0.000386569
igf2bp3	ENSDARG00000010266	170.518	-1.33501	0.351397	-3.79916	0.000145187	0.0186679
cwc15	ENSDARG00000010752	172.873	-1.99249	0.498555	-3.99652	6.42808e-05	0.0100776
sigmar1	ENSDARG00000011418	800.2	-1.20172	0.292454	-4.1091	3.97207e-05	0.00702083
tmem206	ENSDARG00000012271	188.077	-1.03957	0.280682	-3.70371	0.000212473	0.0236928
aacs	ENSDARG00000012468	594.514	-1.80328	0.410594	-4.39189	1.12372e-05	0.00247068
tnni2a.3	ENSDARG00000013752	23.9534	-3.15991	0.859075	-3.67827	0.000234824	0.0252003
slc16a9a	ENSDARG00000013926	63.3507	-2.30111	0.535782	-4.29486	1.74807e-05	0.00361961
anxa13	ENSDARG00000013976	724.836	-1.03156	0.273937	-3.76568	0.000166098	0.0202337
zgc:110183	ENSDARG00000014209	61.4395	-1.87822	0.551531	-3.40546	0.000660516	0.0490059
htra1b	ENSDARG00000014907	207.728	-1.33481	0.348551	-3.82959	0.000128355	0.0172262
dnajb11	ENSDARG00000015088	1398.82	-1.36122	0.385963	-3.52682	0.00042058	0.0373529
ero1a	ENSDARG00000015228	831.231	-1.0933	0.202793	-5.39119	6.9994e-08	4.20641e-05
fosl1a	ENSDARG00000015355	243.945	-1.48187	0.388405	-3.81526	0.000136038	0.0177727
fth1a	ENSDARG00000015551	48067.8	-1.58833	0.277288	-5.72809	1.01567e-08	1.0173e-05
tcirg1a	ENSDARG00000016835	99.0158	1.4096	0.323466	4.35779	1.31381e-05	0.00281985
bcar3	ENSDARG00000016981	870.321	-4.24334	0.83405	-5.08764	3.62554e-07	0.000159426
zgc:123068	ENSDARG00000017489	365.908	-3.51293	0.8739	-4.01983	5.82403e-05	0.00937513
rdh12	ENSDARG00000018069	717.593	-2.46163	0.423851	-5.80779	6.33033e-09	7.1331e-06
krt18	ENSDARG00000018404	127.259	-2.10454	0.471805	-4.46061	8.17284e-06	0.00207533
sptlc2a	ENSDARG00000018976	203.324	-1.61668	0.415893	-3.88724	0.000101391	0.0142811
mid1ip1b	ENSDARG00000019302	921.823	-1.93712	0.479976	-4.03586	5.44028e-05	0.00891663
fn1a	ENSDARG00000019815	27.9938	-3.90939	1.13579	-3.442	0.000577427	0.0442997
idi1	ENSDARG00000019976	1831.82	-1.70245	0.289725	-5.87608	4.20094e-09	5.04925e-06
acoxl	ENSDARG00000020149	256.709	-1.44486	0.239328	-6.03714	1.56866e-09	2.57104e-06
hsp70.3	ENSDARG00000021924	10.4909	-2.70892	0.781154	-3.46785	0.000524644	0.0424837
ufc1	ENSDARG00000022340	347.343	-0.883368	0.235815	-3.74602	0.000179662	0.0214511
mob2a	ENSDARG00000023214	121.364	-1.99481	0.532974	-3.7428	0.000181984	0.0215854
mfsd4aa	ENSDARG00000023768	877.897	2.30596	0.673654	3.42305	0.000619216	0.0467107
tpm4a	ENSDARG00000023963	172.471	-1.18919	0.344392	-3.453	0.000554384	0.0435644
pvalb4	ENSDARG00000024433	35.2287	-6.90227	1.22019	-5.65673	1.54281e-08	1.20936e-05
si:ch211-129c21.1	ENSDARG00000024775	99.3496	-1.27254	0.358598	-3.54865	0.000387213	0.0354369
sgk1	ENSDARG00000025522	974.984	-2.06653	0.558037	-3.70321	0.000212892	0.0236928
fstl3	ENSDARG00000025670	78.1974	-1.40838	0.317131	-4.44101	8.95373e-06	0.00212404
serpine2	ENSDARG00000029353	881.274	-2.04837	0.396644	-5.16426	2.41392e-07	0.000113667
lipg	ENSDARG00000031044	156.729	-2.34215	0.605988	-3.86501	0.000111083	0.0154159
tmem63a	ENSDARG00000031956	566.568	-1.88724	0.554785	-3.40175	0.000669563	0.0494736
ltb4r	ENSDARG00000032631	228.672	-1.42269	0.29671	-4.79489	1.62762e-06	0.000524006
tpma	ENSDARG00000033683	26.4392	-4.09105	0.729173	-5.61053	2.01703e-08	1.4546e-05
fitm2	ENSDARG00000034568	12.5438	-2.85617	0.82249	-3.47258	0.000515475	0.042349
bag2	ENSDARG00000035005	366.432	-2.12286	0.620616	-3.42057	0.000624912	0.0469439
fgf13a	ENSDARG00000035056	55.2286	-1.91493	0.522506	-3.6649	0.00024744	0.0259079
myhc4	ENSDARG00000035438	58.3094	-6.84951	0.892279	-7.67642	1.63594e-14	4.91574e-11
ccl19a.2	ENSDARG00000035632	659.048	4.87413	0.736289	6.61986	3.59538e-11	8.10263e-08
tmem106bb	ENSDARG00000035949	86.8283	2.2079	0.510502	4.32496	1.52557e-05	0.00323583
mdka	ENSDARG00000036036	341.779	-1.66596	0.483767	-3.44373	0.000573749	0.0442997
cd74b	ENSDARG00000036628	23373	1.32138	0.372902	3.54351	0.000394833	0.0357711
slc3a2b	ENSDARG00000037012	332.709	-1.9454	0.388223	-5.01104	5.41369e-07	0.000216897
mep1b	ENSDARG00000037533	378.138	1.2514	0.348827	3.58744	0.000333941	0.0320245
pvalb1	ENSDARG00000037789	29.9918	-4.39969	0.891202	-4.93681	7.94113e-07	0.000280727
MFAP4_(1_of_many)	ENSDARG00000038683	38.1916	-3.34588	0.841901	-3.97419	7.06178e-05	0.0107896
dnai1.2	ENSDARG00000038788	86.8118	-2.38119	0.570989	-4.17029	3.04211e-05	0.00577328
zgc:113142	ENSDARG00000038969	98.8582	-3.69865	0.753899	-4.90602	9.29413e-07	0.000322238
ccl19b	ENSDARG00000039351	6530.83	1.53723	0.403981	3.8052	0.000141691	0.018378
ccdc172	ENSDARG00000039937	60.1826	-5.23162	1.25971	-4.15303	3.28102e-05	0.00616183
ephx2	ENSDARG00000040255	2347.61	-0.966036	0.232752	-4.15049	3.31758e-05	0.00616626
si:dkey-79d12.5	ENSDARG00000040284	341.406	-1.40677	0.41421	-3.39626	0.00068313	0.0499842
apoeb	ENSDARG00000040295	13956.1	-1.552	0.337854	-4.59369	4.3547e-06	0.00122673
fdps	ENSDARG00000040890	1679.39	-2.21073	0.409236	-5.40209	6.58696e-08	4.09505e-05
noxo1a	ENSDARG00000041294	1982.35	-5.42547	0.861316	-6.29905	2.99478e-10	5.99922e-07
ccl38.6	ENSDARG00000041923	421.337	1.4398	0.250715	5.74279	9.313e-09	9.87671e-06
actc1a	ENSDARG00000042535	209.061	-1.18795	0.316198	-3.75699	0.000171971	0.0208084
batf3	ENSDARG00000042577	99.2602	-1.91983	0.467909	-4.103	4.07819e-05	0.00713841
cyp51	ENSDARG00000042641	4383.8	-2.09056	0.229919	-9.09258	9.67194e-20	8.71877e-16
ucp2	ENSDARG00000043154	1480.67	-1.24232	0.292308	-4.25004	2.13729e-05	0.00428148
plpp6	ENSDARG00000043527	18.4682	-2.09552	0.607257	-3.4508	0.000558928	0.043623
acss1	ENSDARG00000044142	1307.75	-2.42709	0.671383	-3.61507	0.000300271	0.0298976
ccr7	ENSDARG00000044561	161.051	1.41284	0.347357	4.06739	4.75422e-05	0.00793646
sc5d	ENSDARG00000044642	1805.13	-1.48461	0.359761	-4.12665	3.68088e-05	0.00673628
ch25h	ENSDARG00000045190	80.0753	-4.12643	0.832965	-4.95391	7.27387e-07	0.000269445
slc51a	ENSDARG00000045306	4182.16	-2.05763	0.60232	-3.41618	0.000635056	0.0473117
stab2	ENSDARG00000045748	16.0261	-2.75394	0.672981	-4.09216	4.27382e-05	0.00733836
ebp	ENSDARG00000046098	786.364	-1.56807	0.40051	-3.91518	9.03356e-05	0.0131344
zgc:152945	ENSDARG00000051912	28916.6	-4.08787	0.815565	-5.01232	5.3777e-07	0.000216897
uap1	ENSDARG00000052170	7347.54	1.47367	0.392744	3.75223	0.000175268	0.021066
tlr5b	ENSDARG00000052322	572.319	-2.77013	0.602541	-4.59741	4.27767e-06	0.00122416
mia	ENSDARG00000052437	98.1556	2.44783	0.687272	3.56166	0.000368511	0.0344242
hmgcra	ENSDARG00000052734	974.409	-1.77915	0.491516	-3.61972	0.000294921	0.0295396
lpcat2	ENSDARG00000053010	222.282	-3.02659	0.567757	-5.33079	9.77861e-08	5.34238e-05
si:ch211-204c21.1	ENSDARG00000053091	175.424	-2.92375	0.663187	-4.40864	1.04024e-05	0.00234431
homeza	ENSDARG00000054304	63.2819	-3.46036	0.672446	-5.14593	2.66198e-07	0.000119982
epha4a	ENSDARG00000054454	500.407	0.976291	0.220644	4.42474	9.65601e-06	0.0022319
hsd17b14	ENSDARG00000054842	696.224	-3.10683	0.627314	-4.95259	7.32309e-07	0.000269445
CU657980.1	ENSDARG00000054846	147.855	-2.22523	0.495823	-4.48795	7.19124e-06	0.001879
slc22a6l	ENSDARG00000055523	650.755	-2.98221	0.6764	-4.40894	1.03876e-05	0.00234431
acta1b	ENSDARG00000055618	203.51	-1.0329	0.287226	-3.59611	0.000323007	0.0314783
msmo1	ENSDARG00000055876	574.973	-3.50624	0.433224	-8.09335	5.80445e-16	2.09297e-12
ap1s1	ENSDARG00000056803	823.39	-0.804322	0.226514	-3.55087	0.00038396	0.0354369
lygl1	ENSDARG00000056874	5251.39	-2.66824	0.714772	-3.73299	0.00018922	0.0220093
ifit8	ENSDARG00000057173	82.0786	-3.55447	1.0251	-3.46742	0.00052548	0.0424837
zgc:175264	ENSDARG00000057708	1233.89	-0.784289	0.224865	-3.48783	0.000486963	0.0407227
glt8d2	ENSDARG00000057942	29.1838	-2.30413	0.666901	-3.45499	0.000550314	0.0435158
tnfaip2b	ENSDARG00000058160	935.32	-3.16439	0.677239	-4.67249	2.97569e-06	0.000894146
si:ch211-71m22.1	ENSDARG00000058638	1621.52	-0.732211	0.179451	-4.08028	4.49818e-05	0.00765072
dennd2da	ENSDARG00000058666	1934.74	-1.31355	0.327439	-4.01157	6.03158e-05	0.00962331
cers2b	ENSDARG00000058992	508.168	-1.5853	0.446639	-3.5494	0.000386111	0.0354369
strip2	ENSDARG00000059003	144.097	-1.30094	0.358298	-3.63088	0.000282451	0.0286085
runx2b	ENSDARG00000059233	10.7588	-3.00413	0.872727	-3.44224	0.000576924	0.0442997
marco	ENSDARG00000059294	840.055	-1.72147	0.328908	-5.2339	1.65969e-07	8.54932e-05
slc29a4	ENSDARG00000059690	394.786	-4.47824	0.748221	-5.98519	2.16137e-09	2.99749e-06
flii	ENSDARG00000059701	1721.61	-0.964581	0.263176	-3.66516	0.000247181	0.0259079
ttll11	ENSDARG00000060374	36.4144	-2.50689	0.637799	-3.93053	8.47572e-05	0.0124235
si:dkey-44g23.5	ENSDARG00000061256	15.0345	7.36609	1.67313	4.40259	1.06968e-05	0.00238089
lss	ENSDARG00000061274	827.041	-1.90509	0.423172	-4.50194	6.73373e-06	0.00181198
wu:fj05g07	ENSDARG00000061481	249.204	-1.99885	0.504209	-3.96434	7.36003e-05	0.0111508
lpar6a	ENSDARG00000062552	402.281	-2.20689	0.583576	-3.78166	0.000155786	0.0192375
oxnad1	ENSDARG00000062664	209.689	-1.48412	0.40803	-3.63728	0.000275532	0.0283049
srebf2	ENSDARG00000063438	2547.39	-1.15294	0.227734	-5.06266	4.13445e-07	0.000177476
cabz01076234.2	ENSDARG00000067794	313.006	0.929063	0.265871	3.49441	0.000475112	0.0402112
gltpd2	ENSDARG00000067889	18.3988	-5.24159	0.921149	-5.69028	1.26834e-08	1.10072e-05
crb3b	ENSDARG00000068182	309.921	-2.88315	0.578832	-4.98099	6.32604e-07	0.000247283
sesn2	ENSDARG00000070012	181.9	-1.28346	0.338715	-3.78919	0.000151141	0.0190554
si:zfos-2070c2.1	ENSDARG00000070206	951.745	2.22581	0.37367	5.95662	2.57502e-09	3.31607e-06
agr2	ENSDARG00000070480	3617.16	-1.2769	0.301961	-4.2287	2.35043e-05	0.00460609
cadpsb	ENSDARG00000070567	54.9919	-2.00193	0.588703	-3.40057	0.000672447	0.0494838
cxcr3.3	ENSDARG00000070669	166.658	-1.3283	0.384754	-3.45233	0.000555761	0.0435644
rln3a	ENSDARG00000070780	80.5171	-6.64095	1.87232	-3.54691	0.000389772	0.0354909
pmvk	ENSDARG00000070798	79.8863	-1.40984	0.400714	-3.51832	0.000434284	0.0380083
si:ch211-235e9.8	ENSDARG00000071353	1165.92	-1.67478	0.461951	-3.62544	0.000288472	0.029055
slc7a11	ENSDARG00000071384	76.0864	-2.70686	0.575761	-4.70136	2.58438e-06	0.000789726
rbms1a	ENSDARG00000074023	379.647	-1.09759	0.316218	-3.471	0.000518532	0.042349
junba	ENSDARG00000074378	943.411	-1.94888	0.561523	-3.47069	0.000519116	0.042349
arhgap18	ENSDARG00000074740	611.609	0.957017	0.259432	3.68889	0.000225233	0.0246105
psmb5	ENSDARG00000075445	93.033	-2.21495	0.498005	-4.44765	8.68165e-06	0.00211515
slc45a3	ENSDARG00000075975	77.7981	-2.44027	0.581611	-4.1957	2.72024e-05	0.00521737
acap3a	ENSDARG00000075990	189.635	-3.16496	0.818909	-3.86485	0.000111158	0.0154159
trim2b	ENSDARG00000076174	190.296	-3.04617	0.708274	-4.30084	1.70153e-05	0.00356707
CABZ01080074.1	ENSDARG00000076371	52.6237	-3.08393	0.585151	-5.27031	1.36193e-07	7.22183e-05
zgc:194101	ENSDARG00000076828	1469.4	1.89115	0.450333	4.19944	2.67577e-05	0.00518725
TCIM_(1_of_many)	ENSDARG00000076858	23.7983	5.63769	1.4151	3.98395	6.77777e-05	0.0104995
dhx32a	ENSDARG00000077461	33.2211	-3.69138	0.812504	-4.54321	5.54039e-06	0.00151345
si:ch211-197l9.2	ENSDARG00000078244	43.4664	-1.74743	0.486804	-3.58959	0.000331195	0.0319311
zmp:0000000845	ENSDARG00000078349	497.235	1.46444	0.41883	3.4965	0.000471413	0.0402112
A2ML1_(1_of_many)	ENSDARG00000078757	947.656	-1.74341	0.460595	-3.78513	0.000153627	0.0191017
adm2b	ENSDARG00000078875	34.4355	-6.15379	1.26709	-4.85664	1.19397e-06	0.000398632
slc22a31	ENSDARG00000078882	316.618	-2.83822	0.743753	-3.81607	0.000135592	0.0177727
abca1b	ENSDARG00000079009	984.975	-3.45683	0.648339	-5.33182	9.7236e-08	5.34238e-05
zgc:172341	ENSDARG00000079664	132.961	2.03509	0.576596	3.52949	0.000416361	0.0371612
nox5	ENSDARG00000079773	169.422	2.25357	0.620425	3.63231	0.000280895	0.0286085
sqlea	ENSDARG00000079946	1356.13	-2.87137	0.333389	-8.61268	7.1374e-18	4.28934e-14
NC_002333.13	ENSDARG00000081938	216.659	1.18897	0.300298	3.95932	7.51637e-05	0.0112927
isg15	ENSDARG00000086374	409.656	-2.68041	0.706528	-3.79378	0.000148372	0.0188381
LECT2_(1_of_many)	ENSDARG00000086483	10160.4	5.54848	1.36963	4.05109	5.09804e-05	0.00843235
kcna7	ENSDARG00000086571	24.7224	-3.01892	0.844835	-3.57339	0.000352395	0.0330902
prodha	ENSDARG00000086746	324.205	-2.05633	0.556822	-3.69298	0.000221641	0.0244328
si:ch73-106k19.5	ENSDARG00000087099	2004.76	1.96163	0.56422	3.47672	0.000507593	0.0419789
serpina7	ENSDARG00000087143	1519.75	-3.14352	0.898956	-3.49685	0.000470781	0.0402112
fibpb	ENSDARG00000087666	76.6597	2.10781	0.57504	3.66549	0.000246863	0.0259079
atox1	ENSDARG00000087693	1122.46	-1.60984	0.362306	-4.44331	8.85852e-06	0.00212404
RF00017	ENSDARG00000087732	803.09	2.68185	0.769028	3.48732	0.000487886	0.0407227
VPS72	ENSDARG00000088567	43.1865	1.93408	0.539779	3.5831	0.000339538	0.032389
zgc:173915	ENSDARG00000088745	450.24	-1.54567	0.385527	-4.00924	6.09155e-05	0.00963373
si:ch73-173p19.1	ENSDARG00000089075	2552.44	-4.15718	0.505453	-8.22466	1.95751e-16	8.82299e-13
il17rel	ENSDARG00000089131	182.695	-4.68945	1.38104	-3.3956	0.000684791	0.0499842
myh6	ENSDARG00000090637	71.1378	-5.87242	1.62615	-3.61125	0.000304727	0.0300215
ciita	ENSDARG00000090851	848.095	1.49636	0.388301	3.8536	0.000116394	0.0160188
CR381686.1	ENSDARG00000091249	195.191	1.65236	0.444013	3.72142	0.000198106	0.0224633
slc6a19a.2	ENSDARG00000091560	2407.9	2.34127	0.616483	3.79778	0.000145997	0.0186679
capn2a	ENSDARG00000091699	721.821	-1.29153	0.371202	-3.47931	0.000502698	0.0417656
si:dkey-229d2.7	ENSDARG00000092460	13.279	-3.8931	1.08847	-3.57668	0.000347983	0.032847
si:ch1073-126c3.2	ENSDARG00000092858	12537.9	-3.09921	0.793826	-3.90414	9.45619e-05	0.0134241
CR855393.2	ENSDARG00000092908	1240.8	1.84807	0.357388	5.17103	2.32803e-07	0.00011358
chia.6	ENSDARG00000093193	4762.75	-2.16346	0.625056	-3.46122	0.000537731	0.0430878
ifitm1	ENSDARG00000093303	2807.04	-3.98784	0.698292	-5.71085	1.12411e-08	1.06666e-05
si:dkey-79f11.10	ENSDARG00000093857	6313.17	2.04136	0.590625	3.45628	0.000547686	0.0434988
wu:fc21g02	ENSDARG00000094133	281.246	1.09224	0.289479	3.77312	0.000161218	0.0197728
si:ch1073-110a20.1	ENSDARG00000094408	757	-1.8784	0.519795	-3.61374	0.000301812	0.0298976
si:dkey-31f5.8	ENSDARG00000094428	35.5677	-1.68494	0.460087	-3.66222	0.00025004	0.0259079
si:dkey-96l17.6	ENSDARG00000094540	6.16616	-5.42161	1.58634	-3.41769	0.000631553	0.047246
si:dkey-79f11.9	ENSDARG00000095309	110.693	3.86289	0.705392	5.47624	4.34455e-08	2.79743e-05
si:ch211-234p6.9	ENSDARG00000095730	378.506	3.00731	0.66121	4.54818	5.41108e-06	0.00150087
CT573065.1	ENSDARG00000095767	184.685	-5.57892	1.49612	-3.72893	0.000192293	0.0222234
afp4	ENSDARG00000095863	8394.91	-2.04137	0.545683	-3.74094	0.000183332	0.0216032
si:ch211-214j24.14	ENSDARG00000096037	594.116	-2.05176	0.582383	-3.52304	0.000426627	0.0377042
si:ch1073-110a20.3	ENSDARG00000096586	685.037	-3.45938	0.741094	-4.66794	3.04237e-06	0.000899196
si:ch211-286b4.4	ENSDARG00000096859	455.222	-3.78529	0.681131	-5.55737	2.73877e-08	1.82879e-05
si:ch211-207n23.2	ENSDARG00000097157	23.9362	-1.69576	0.473753	-3.57942	0.000344353	0.0326755
BX510649.1	ENSDARG00000097932	144.87	-2.78345	0.811942	-3.42813	0.000607747	0.0460381
CU984600.2	ENSDARG00000098204	1002.2	-2.79784	0.749434	-3.73327	0.000189012	0.0220093
lrrc74b	ENSDARG00000098365	29.5577	2.21756	0.577233	3.84171	0.000122182	0.0166881
igfbp3	ENSDARG00000099144	1286.77	-3.12657	0.586274	-5.33294	9.66347e-08	5.34238e-05
nsdhl	ENSDARG00000099315	1026.99	-1.21357	0.217215	-5.58693	2.31116e-08	1.60261e-05
mvda	ENSDARG00000099336	819.465	-2.29952	0.457977	-5.02104	5.13926e-07	0.000215478
igfbp1a	ENSDARG00000099351	6719.52	-2.90503	0.758172	-3.83163	0.000127299	0.0172262
CT030188.1	ENSDARG00000099385	222.134	-1.76174	0.401836	-4.38424	1.1639e-05	0.00252818
BX548059.1	ENSDARG00000099698	72.4925	3.41068	0.759254	4.49215	7.05091e-06	0.00186943
cyb5b	ENSDARG00000099774	665.573	-1.6061	0.360611	-4.45381	8.43592e-06	0.00208344
chrm5a	ENSDARG00000099928	175.793	1.45872	0.327447	4.45482	8.39623e-06	0.00208344
CR382281.1	ENSDARG00000100098	21.4623	-3.71453	0.970261	-3.82838	0.000128989	0.0172262
BX323453.1	ENSDARG00000100563	31.9543	-2.49982	0.639932	-3.90638	9.36873e-05	0.0134055
sil1	ENSDARG00000100564	176.464	-2.09242	0.420389	-4.97734	6.44644e-07	0.000247283
trim35-25	ENSDARG00000101055	47.0382	8.18616	2.38566	3.43141	0.000600455	0.0456776
fdft1	ENSDARG00000101062	435.44	-1.49208	0.288559	-5.1708	2.33095e-07	0.00011358
BX927317.2	ENSDARG00000101263	62.9817	2.89725	0.464049	6.24341	4.28136e-10	7.71887e-07
zgc:193711	ENSDARG00000101901	20.5913	-2.33609	0.59105	-3.95243	7.73604e-05	0.0115267
si:dkeyp-61b2.1	ENSDARG00000102160	139.351	-3.01377	0.739785	-4.07385	4.62424e-05	0.00779163
trim35-23	ENSDARG00000102368	19.1806	6.91293	1.62818	4.24579	2.1782e-05	0.00431547
CU469577.1	ENSDARG00000102850	75.6997	-1.67748	0.429198	-3.90842	9.2903e-05	0.0133996
hmgcs1	ENSDARG00000103025	5201.97	-3.00419	0.324035	-9.27118	1.84106e-20	3.31924e-16
PAMR1_(1_of_many)	ENSDARG00000103184	25.6751	-2.15292	0.525792	-4.09462	4.22853e-05	0.0073304
dhcr7	ENSDARG00000103226	1129.37	-1.29615	0.37059	-3.49753	0.000469588	0.0402112
slc30a10	ENSDARG00000103983	1244.82	1.15159	0.333979	3.4481	0.00056455	0.0438719
atp1a3b	ENSDARG00000104139	67.6855	-1.91643	0.5063	-3.78517	0.000153606	0.0191017
fhl3b	ENSDARG00000104315	119.119	-1.29519	0.351291	-3.68694	0.000226967	0.0246505
FP017217.1	ENSDARG00000104472	203.494	-2.03112	0.458141	-4.4334	9.27575e-06	0.00217185
cxcl8a	ENSDARG00000104795	235.275	-2.03963	0.594096	-3.43317	0.000596567	0.0455742
FP074902.2	ENSDARG00000105273	174.576	2.32951	0.584907	3.9827	6.8137e-05	0.0104995
si:ch211-113d11.8	ENSDARG00000105494	1711.34	-4.3964	0.851881	-5.16081	2.45881e-07	0.000113667
BX640462.2	ENSDARG00000106560	153.846	1.4143	0.300462	4.70709	2.51274e-06	0.000781073
LO018128.1	ENSDARG00000111040	879.84	0.918778	0.233452	3.93563	8.298e-05	0.0122627
FP102888.2	ENSDARG00000111125	88.2911	2.12446	0.606551	3.50252	0.000460881	0.0399482
cdaa	ENSDARG00000111188	248.955	-1.99357	0.48499	-4.11054	3.9474e-05	0.00702083
ERG28	ENSDARG00000111290	104.675	-1.72118	0.492483	-3.49491	0.000474223	0.0402112
fam20a	ENSDARG00000111526	34.2139	-3.37449	0.881975	-3.82607	0.000130207	0.0172611
BX276107.1	ENSDARG00000113137	45.944	-2.35961	0.682546	-3.45707	0.000546077	0.0434988
si:dkeyp-4f2.1	ENSDARG00000114142	60.5794	1.50317	0.373318	4.02652	5.66081e-05	0.00919448
CR376848.1	ENSDARG00000115549	177.773	-2.24431	0.60784	-3.69228	0.000222252	0.0244328
CR388008.1	ENSDARG00000116400	14.4948	-6.08477	1.7419	-3.49318	0.000477297	0.0402112
BX908782.3	ENSDARG00000116628	13088.8	-3.81426	0.637164	-5.9863	2.14664e-09	2.99749e-06
CABZ01040055.1	ENSDARG00000116837	111.384	-4.93539	0.874969	-5.64065	1.69411e-08	1.27263e-05
CABZ01058647.1	ENSDARG00000117107	52.8494	-3.05406	0.839823	-3.63655	0.000276314	0.0283049
Genes differentially expressed between L-MPs and H-MPs
Gene symbol	Ensembl gene ID	base Mean	log2 Fold Change	lfc SE	stat	pvalue	padj
atp1a1a.5)	ENSDARG00000040252	41.1684	4.19584	0.912079	4.60031	4.21862e-06	0.0112969
(si:ch211-134a4.2)	ENSDARG00000099416	197.267	3.8332	0.842835	4.54798	5.4163e-06	0.0128926
chka	ENSDARG00000041078	31.7971	3.03026	0.631466	4.79878	1.59639e-06	0.00854984
pde6c	ENSDARG00000100397	21.646	2.27926	0.527877	4.31778	1.57608e-05	0.0337644
hmgcs1	ENSDARG00000103025	5201.97	1.34503	0.290166	4.6354	3.5625e-06	0.0112969
zgc:92380	ENSDARG00000041339	93.1859	1.23558	0.268184	4.60722	4.08084e-06	0.0112969
ero1a	ENSDARG00000015228	831.231	1.18168	0.181685	6.50404	7.81918e-11	1.6751e-06
cyp51	ENSDARG00000042641	4383.8	0.869426	0.206013	4.22024	2.44043e-05	0.0475284
cyt1	ENSDARG00000092947	33.441	-2.50346	0.530313	-4.72072	2.35012e-06	0.0100693
acbd4	ENSDARG00000027070	123.423	-2.52626	0.526032	-4.80248	1.56711e-06	0.00854984
maats1	ENSDARG00000006292	29.8412	-3.59009	0.740483	-4.84831	1.24517e-06	0.00854984
